# Supplementary material for: Development of two species of the Trypanosoma theileri complex in tabanids
Source: Parasit Vectors. 2022 Mar 21;15:95. doi: 10.1186/s13071-022-05212-y (PMC8935851; doi:10.1186/s13071-022-05212-y)
Supplement: Supplementary file 1 — Additional file 1: Table S1. Summarized cell measurements. [file 13071_2022_5212_MOESM1_ESM.xlsx]

## Sheet: Sheet1
strain (species)	morphotype	Cell width	Cell length	Nucleus length	Apex-kinetoplast distance	Apex-nucleus distance	Free flagellum length	N
D1017 (Tthα)	elongated epimastigotes	1.71 ± 0.33 (1.16 – 2.23)	9.52 ± 1.23 (7.28 – 11.38)	1.84 ± 0.44 (1.06 – 2.75)*	3.24 ± 1.04 (1.51 – 5.23)*	4.57 ± 1.1 (3.05 – 7.4)*	11.9 ± 2.19 (9.19 – 16.35)*	19 (15*)
	pyriform epimastigotes	2.01 ± 0.42 (1.42 – 2.97)	7.32 ± 1.56 4.13 – 11.39)	1.62 ± 0.33 (0.97 – 2.48)*	4.28 ± 1.00 (1.81 – 5.81)*	4.08 ± 0.95 (2.42 – 6.07)*	10.08 ± 3.04 (4.15 – 14.19)**	31 (29*, 15**)
	metacyclics	1.73 ± 0.25 (1.12 – 2.13)	4.98 ± 0.52 (3.86 – 5.86)	1.59 ± 0.41 (0.87 – 2.55)	4.31 ± 0.56 (2.83 – 5.73)	3.15 ± 0.51 (2.46 – 4.15)	5.42 ± 1.55 (3.47 – 6.86)*	35 (4*)
F1206 (Tthα)	elongated epimastigotes	2.17 ± 0.52 (1.42 – 2.64)	12.07 ± 2.3 (9.3 – 14.81)	1.74 ± 0.19 (1.46 – 1.9)	7.64 ± 2.97 (4.85 – 11.81)	8.71 ± 3.24 (5.84 – 13.33)	–	4
	pyriform epimastigotes	3.12 ± 1.41 (1.66 – 6.72)	9.89 ± 1.82 (7.06 – 14.34)	2.05 ± 0.41 (1.48 – 2.8)	6.25 ± 1.33 (4.13 – 9.25)	6.61 ± 1.56 (4.08 – 9.8)	9.15 ± 2.82 (6.47 – 12.1)*	22 (3*)
	metacyclics	2.0 ± 0.94 (0.69 – 5.5)	5.15 ± 0.52 (3.09 – 6.16)	1.55 ± 0.22 (1.1 – 1.94)	4.85 ± 0.54 (3.77 – 6.37)	3.26 ± 0.52 (1.63 – 3.99)	4.06 ± 0.65 (3.61 – 4.52)*	35 (2*)
KrSl7 (Tthα)	elongated epimastigotes	1.48 ± 0.39 (0.93 – 2.19)	7.73 ± 1.69 (6.01 – 10.58)	1.41 ± 0.51 (0.76 – 2.34)	3.82 ± 0.58 (3.22 – 5.0)	4.82 ± 0.74 (4.06 – 6.19)	4.76 ± 1.69 (3.51 – 7.65)*	10 (5*)
	pyriform epimastigotes	2.1 ± 0.97 (1.18 – 6.42)	5.61 ± 1.4 (1.99 – 9.21)	1.61 ± 0.4 (0.9 – 2.47)	4.26 ± 0.79 (2.54 – 6.36)	4.16 ± 0.83 (3.06 – 6.29)	5.78 ± 1.8 (3.42 – 8.66)*	50 (12*)
	metacyclics	1.56 ± 0.27 (1.05 – 2.11)	4.62 ± 0.44 (3.31 – 5.52)	1.39 ± 0.3 (0.75 – 2.02)	4.22 ± 0.45 (2.81 – 5.06)	3.11 ± 0.84 (1.77 – 7.14)	3.12 ± 1.05 (2.11 – 4.87)*	50 (6*)
194Tab (Tthα)	elongated epimastigotes	2.01 ± 0.42 (1.43 – 2.36)	9.64 ± 1.05 (8.74 – 10.90)	1.56 ± 0.77 (0.81 – 2.56)	6.04 ± 0.80 (5.11 – 7.06)	6.73 ± 0.61 (6.15 – 7.55)	-	4
	pyriform epimastigotes	2.85 ± 0.50 (1.66 – 4.01)	7.91 ± 1.09 (5.89 – 10.45)	1.85 ± 0.30 (1.21 – 2.38)	5.16 ± 0.86 (3.62 – 7.59)	4.71 ± 1.04 (2.93 – 7.43)	7.01 ± 2.61 (4.44 – 10.43)*	35 (6*)
	metacyclics	1.68 ± 0.28 (1.15 – 2.43)	4.38 ± 0.65 (2.86 – 5.82)	1.40 ± 0.21 (1.05 – 1.92)	4.22 ± 0.54 (2.76 – 5.09)	2.75 ± 0.38 (1.92 – 3.57)	5.33 ± 1.55 (3.30 – 7.57)*	35 (8*)
513Sl (Tthβ)	elongated epimastigotes	2.04 ± 0.28 (1.75 – 2.43)	10.92 ± 1.07 (9.52 – 12.34)	2.02 ± 0.16 (1.82 – 2.22)*	5.98 ± 1.23 (4.29 – 7.03)*	7.75 ± 0.91 (6.53 – 8.73)*	–	7 (4*)
	pyriform epimastigotes	2.09 ± 0.45 (1.25 – 3.52)	8.28 ± 1.42 (5.65 – 10.91)	1.95 ± 0.33 (1.29 – 2.89)	5.97 ± 1.12 (3.37 – 8.94)	5.62 ± 1.25 (3.01 – 8.46)	8.02 ± 3.27 (5.03 – 14.13)*	35 (8*)
	metacyclics	2.05 ± 0.93 (1.24 – 5.24)	4.04 ± 1.49 (1.39 – 5.8)	1.46 ± 0.26 (1.08 – 1.99)	4.58 ± 0.38 (4.04 – 5.43)	3.35 ± 0.44 (2.33 – 4.57)	5.83 ± 1.71 (2.97 – 8.77)*	35 (16)
KrSl1 (Tthβ)	elongated epimastigotes	1.69 ± 0.32 (1.28 – 2.08)	10.09 ± 0.56 (9.68 – 10.92)	1.73+0.2 (1.52 – 1.96)	3.74 ± 1.0 (2.77 – 4.96)	4.73 ± 0.75 (3.77 – 5.55)	10.74 ± 3.42 (7.4 – 15.41)	4
	pyriform epimastigotes	2.25 ± 0.84 (1.63 – 6.88)	5.94 ± 1.0 (2.73 – 7.56)	1.63 ± 0.34 (0.86 – 2.24)	3.96 ± 0.55 (3.05 – 4.97)	3.71 ± 0.72 (1.93 – 5.28)	6.78 ± 4.89 (3.31 – 12.38)*	35 (3*)
	metacyclics	1.36 ± 0.34 (0.79 – 2.42)	4.37 ± 0.41 (3.16 – 5.52)	1.63 ± 0.34 (1.19 – 3.15)	3.89 ± 0.4 (2.95 – 4.83)	2.56 ± 0.45 (1.65 – 3.89)	4.10 ± 1.21 (2.63 – 5.64)*	35 (13*)
Values correspond to average ± standard deviation (min – max)
