# Supplementary material for: Development of two species of the Trypanosoma theileri complex in tabanids
Source: Parasit Vectors. 2022 Mar 21;15:95. doi: 10.1186/s13071-022-05212-y (PMC8935851; doi:10.1186/s13071-022-05212-y)
Supplement: Supplementary file 3 — Additional file 3: Table S2. Loadings and proportion of variance for the two principal components. [file 13071_2022_5212_MOESM3_ESM.xlsx]

## Sheet: Лист1
comparison	component	W	L	LN	A-K	A-N	% variance
Tthα vs Tthβ	PC 1	0.113	0.842	0.062	0.217	0.476	73,3
	PC 2	0.227	-0.492	0.065	0.671	0.501	14,2
within Tthα	PC 1	0.156	0.841	0.068	0.201	0.474	73,7
	PC 2	0.287	-0.474	0.058	0.703	0.446	13,4
within Tthβ	PC 1	0.027	0.832	0.055	0.245	0.493	75,1
	PC 2	0.147	-0.523	0.067	0.625	0.555	15,2
